# Supplementary material for: LPS-induced systemic inflammation is suppressed by the PDZ motif peptide of ZO-1 via regulation of macrophage M1/M2 polarization
Source: eLife. 2024 Oct 8;13:RP95285. doi: 10.7554/eLife.95285 (PMC11460976; doi:10.7554/eLife.95285)
Supplement: Figure 6—source data 1. [file elife-95285-fig6-data1.zip]

Archive with 6 entries (5 files):
- Figure6SourceData1/
- __MACOSX/._Figure6SourceData1
- Figure6SourceData1/Figure 6-Source data 1 Uncropped and labeled gels for Figure 6.pdf
- __MACOSX/Figure6SourceData1/._Figure 6-Source data 1 Uncropped and labeled gels for Figure 6.pdf
- Figure6SourceData1/Figure 6-Source data 2 Uncropped and labeled gels for Figure 6.pdf
- __MACOSX/Figure6SourceData1/._Figure 6-Source data 2 Uncropped and labeled gels for Figure 6.pdf
