# Supplementary material for: LPS-induced systemic inflammation is suppressed by the PDZ motif peptide of ZO-1 via regulation of macrophage M1/M2 polarization
Source: eLife. 2024 Oct 8;13:RP95285. doi: 10.7554/eLife.95285 (PMC11460976; doi:10.7554/eLife.95285)
Supplement: Figure 6—source data 2. [file elife-95285-fig6-data2.zip]

Archive with 34 entries (33 files):
- Figure6SourceData2/
- __MACOSX/._Figure6SourceData2
- Figure6SourceData2/Figure 6-Source data 7 Raw unedited gels for Drp1.tif
- __MACOSX/Figure6SourceData2/._Figure 6-Source data 7 Raw unedited gels for Drp1.tif
- Figure6SourceData2/Figure 6-Source data 3 Raw unedited gels for p-p65 (Ser536).tif
- __MACOSX/Figure6SourceData2/._Figure 6-Source data 3 Raw unedited gels for p-p65 (Ser536).tif
- Figure6SourceData2/Figure 6-Source data 5 Raw unedited gels for iNOS.tif
- __MACOSX/Figure6SourceData2/._Figure 6-Source data 5 Raw unedited gels for iNOS.tif
- Figure6SourceData2/Figure 6-Source data 11 Raw unedited gels for p-p65 (Ser536).tif
- __MACOSX/Figure6SourceData2/._Figure 6-Source data 11 Raw unedited gels for p-p65 (Ser536).tif
- Figure6SourceData2/Figure 6-Source data 16 Raw unedited gels for actin.tif
- __MACOSX/Figure6SourceData2/._Figure 6-Source data 16 Raw unedited gels for actin.tif
- Figure6SourceData2/Figure 6-Source data 14 Raw unedited gels for p-Drp1 (Ser616).tif
- __MACOSX/Figure6SourceData2/._Figure 6-Source data 14 Raw unedited gels for p-Drp1 (Ser616).tif
- Figure6SourceData2/Figure 6-Source data 13 Raw unedited gels for iNOS.tif
- __MACOSX/Figure6SourceData2/._Figure 6-Source data 13 Raw unedited gels for iNOS.tif
- Figure6SourceData2/Figure 6-Source data 10 Raw unedited gels for IkB.tif
- __MACOSX/Figure6SourceData2/._Figure 6-Source data 10 Raw unedited gels for IkB.tif
- Figure6SourceData2/Figure 6-Source data 12 Raw unedited gels for p65.tif
- __MACOSX/Figure6SourceData2/._Figure 6-Source data 12 Raw unedited gels for p65.tif
- Figure6SourceData2/Figure 6-Source data 6 Raw unedited gels for p-Drp1 (Ser616).tif
- __MACOSX/Figure6SourceData2/._Figure 6-Source data 6 Raw unedited gels for p-Drp1 (Ser616).tif
- Figure6SourceData2/Figure 6-Source data 8 Raw unedited gels for actin.tif
- __MACOSX/Figure6SourceData2/._Figure 6-Source data 8 Raw unedited gels for actin.tif
- Figure6SourceData2/Figure 6-Source data 9 Raw unedited gels for p-IkB (Ser32).tif
- __MACOSX/Figure6SourceData2/._Figure 6-Source data 9 Raw unedited gels for p-IkB (Ser32).tif
- Figure6SourceData2/Figure 6-Source data 2 Raw unedited gels for IkB.tif
- __MACOSX/Figure6SourceData2/._Figure 6-Source data 2 Raw unedited gels for IkB.tif
- Figure6SourceData2/Figure 6-Source data 15 Raw unedited gels for Drp1.tif
- __MACOSX/Figure6SourceData2/._Figure 6-Source data 15 Raw unedited gels for Drp1.tif
- Figure6SourceData2/Figure 6-Source data 4 Raw unedited gels for p65.tif
- __MACOSX/Figure6SourceData2/._Figure 6-Source data 4 Raw unedited gels for p65.tif
- Figure6SourceData2/Figure 6-Source data 1 Raw unedited gels for p-IkB (Ser32).tif
- __MACOSX/Figure6SourceData2/._Figure 6-Source data 1 Raw unedited gels for p-IkB (Ser32).tif
